# Supplementary material for: Beyond Angiogenesis: The Multitasking Approach of the First PEGylated Vascular Endothelial Growth Factor (CdtVEGF) from Brazilian Rattlesnake Venom
Source: Toxins (Basel). 2023 Jul 31;15(8):483. doi: 10.3390/toxins15080483 (PMC10467076; doi:10.3390/toxins15080483)
Supplement: Supplementary file 1 [file toxins-15-00483-s001.zip]

Archive with 1 entries (1 files):
- toxins-2473181-supplementary.pdf
